# Supplementary material for: Amputation-specific and generic correlates of participation among Veterans with lower limb amputation
Source: PLoS One. 2022 Jul 7;17(7):e0270753. doi: 10.1371/journal.pone.0270753 (PMC9262244; doi:10.1371/journal.pone.0270753)
Supplement: S1 Data — (XLSX) [file pone.0270753.s001.xlsx]

## Sheet: PIVA Data_8-4-16_PROMIS_SCORED_
PIN	PR_ABILPART_RawScore	PR_ABILPART_Theta	PR_ABILPART_TScore	PR_ABILPART_SE	PR_ABILPART_ScrdCnt	PR_ABILPART_ItmCnt	PR_ROLSAT_RawScore	PR_ROLSAT_Theta	PR_ROLSAT_TScore	PR_ROLSAT_SE	PR_ROLSAT_ScrdCnt	PR_ROLSAT_ItmCnt		PV_ParticipantID	PV_SurveyID	PV_AGE	PV_GENDER	PV_RACE_WHITE	PV_RACE_AA	PV_RACE_AMERIND	PV_RACE_ASIAN	PV_RACE_OTHER	PV_RACE_OTHER_descr	PV_ETHNICITY	PV_RELATIONSHIP	PV_WIDOWED	PV_SEPDIV	PV_EDUCATION	PV_EMPLOYED	PV_UNEMPLOYED	PV_STUDENT	PV_DISABLED	PV_RETIRED	PV_AUDIT_01	PV_AUDIT_02	PV_AUDIT_03	PV_AUDIT_04	PV_AUDIT_05	PV_AUDIT_06	PV_AUDIT_07	PV_AUDIT_08	PV_AUDIT_09	PV_AUDIT_10	PV_Amp_Opt	PV_Amp_RL	PV_Amp_LL	PV_Amp_More	PV_PEQ_1a	PV_PEQ_1b
1003	24	-0.61	43.9	1.7	8	8	7	-1.06	39.4	2.6	3	4		1003	1002	70	1	1						2	2		1	3				1		2	1	1	0	0	0	0		0	2	1	5	0	0	2	3
1006	37	0.67	56.7	1.7	8	8	15	1.28	62.8	5.4	3	4		1006	1005	73	1	1						2	2			3				1	1	1	0	0	0	0	0	0	0	0	0	1	4	0	0	5	6
1007	21	-0.91	40.9	1.6	8	8	6	-1.21	37.9	2.9	3	4		1007	1006	59		1						2	2			1				1		1	0	0	0	0	0	0	0	0	0	1	6	6		5	5
1008	23	-0.32	46.8	1.8	7	8	9	-0.56	44.4	3	3	4		1008	1007	74	1	1						2	1		1	3				1	1	1		0	0	0	0	0	0	0	0	1	4	0	0	5	2
1010	15	-1.44	35.6	1.6	8	8	7	-1.07	39.3	2.6	3	4		1010	1009	66	1	1						2	2			4					1	4	1	0	0	0	0	0	0	0	4		4	4	1	1	2
1013	8	-2.41	25.9	3.8	8	8	12	0.09	50.9	2.5	3	4		1013	1012	24	1	1						2	1			3		1		1		2	1	2	0	0	0	0	0	0	0		4	4	0	4	5
1015	36	0.56	55.6	1.6	8	8	15	1.28	62.8	5.4	3	4		1015	1499	68	1	1						2	2		1	3	1				1	0	0	0	0	0	0	0	0	0	0	1	0	4	0	0	0
1016	12	-1.47	35.3	1.5	7	8	6	-1.24	37.6	2.9	3	4		1016	1014	68	1	1						2	1			7				1		2	2	0	0	0	0	0	0	0	0		4	2	1	1	1
1019	29	-0.14	48.6	1.6	8	8	13	0.31	53.1	2.7	3	4		1019	1016	71	1	1						2	2			6					1	1	0	0	0	0	0	0	0	0	0	1	0	4	0	1	4
1020	27	-0.29	47.1	1.6	8	8	10	-0.37	46.3	2.7	3	4		1020	1017	71	1	1						2	1	1		5					1	2	1	1	0	1	0	0	0	0	0		4	4	1	3	1
1021					0	0					0	0		1021	1018																													0
1022	34	0.36	53.6	1.5	8	8	14	0.64	56.4	3.2	3	4		1022	1019	85	1	1						2	3	1		4					1	4	1	0	0	0	0	0	0	0	0	1		6	0	0	2
1024	28	-0.19	48.1	2	8	8	11	-0.14	48.6	2.6	3	4		1024	1501	71	1	1						2	1		1	4					1	2	3	3	0	0	0	0	0	0	2					2	5
1025	31	0.09	50.9	1.6	8	8	11	-0.12	48.8	2.7	3	4		1025	1021	56	1	1						2	2		1	6	1					1	0	0	0	0	0	0	0	0	0	1	0	6	0	3	0
1026	31	0.08	50.8	1.5	8	8	10	-0.37	46.3	2.7	3	4		1026	1022	68	1	1						2	2		1	4					1	0	0	0	0	0	0	0	0	0	0	1	4	0	0	3	0
1029	16	-1.31	36.9	1.4	8	8	8	-0.85	41.5	2.6	3	4		1029	1024	83	1	1						2	1		1	3					1	2	1		2	1	0	0	0	0	0
1030					0	0					0	0		1030	1025																													0
1031	30	-0.01	49.9	1.5	8	8	11	-0.13	48.7	2.7	3	4		1031	1026	54	1	1						2	2			4	1					0	0	0	0	0	0	0	0	2	2		4	0		3	0
1036	28	-0.19	48.1	1.6	8	8	14	0.61	56.1	3.2	3	4		1036	1030	67	1	1						2	2			3	1					4	1	1	0	0	0	0	0	0	0	1	0	4	0	2	1
1037	34	0.36	53.6	1.5	8	8	13	0.43	54.3	3.5	3	4		1037	1283	28	1					1	LIBERIAN AMERICAN	2	2			6			1			1	1	0	0	0	0	0	0	0	0		4	0	0	3	3
1041	22	-0.8	42	1.6	8	8	6	-1.26	37.4	2.4	3	4		1041	1508	37	1	1						2	1		1	6		1				1	1	0	0	0	0	0	0	0	0	1	0	6	0	0	4
1042					0	0					0	0		1042	1550																													1	7	7	1
1044	30	-0.01	49.9	1.5	8	8	14	0.61	56.1	3.2	3	4		1044	1323	67	1	1						2	1		1	5					1	4	1	2	0	0	0	0	0	0	0	1	4	0	0	5	3
1045	24	-0.61	43.9	1.6	8	8	10	-0.39	46.1	2.7	3	4		1045	1452	66	1	1						2	2		1	4					1	4	1	1	0	0	0	0	0	0	0	1	4	0	0	2	1
1046	25	-0.49	45.1	1.6	8	8	13	0.33	53.3	2.7	3	4		1046	1453	82	1	1						2	2			4		1				0	0	0	0	0	0	0	0	0	0					1	1
1052	26	-0.39	46.1	1.7	8	8	9	-0.56	44.4	3	3	4		1052	1783	59	1	1																										1	4	4	1
1053	24	-0.6	44	1.8	8	8	10	-0.37	46.3	2.7	3	4		1053	1459	65	1	1						2	4		1	5					1	2	0	0	0	0	0	0	0	0	0	1	7	0	0	0	1
1057	13	-1.62	33.8	1.8	8	8	5	-1.49	35.1	3.3	3	4		1057	1509	67	1	1							3		1	3				1		3	1	1	0	0	0	0	0	0	0	1	0	6	0	0	3
1059	20	-1	40	1.5	8	8	7	-1.07	39.3	2.6	3	4		1059	1516	53	1	1						2	3	1	1	3				1	1	0	0	0	0	0	0	0	0	0	0		4	0	1	4	3
1063	21	-0.78	42.2	1.8	8	8	12	0.09	50.9	2.5	3	4		1063	1513	68	1	1						2	2		1	4				1	1	3	4	1	0	0	0	0	0	0	0		4	0	0	0	0
1065	24	-0.61	43.9	1.6	8	8	10	-0.37	46.3	2.7	3	4		1065	1511	53	1	1						2	1			5				1		2	1	0	0	0	0	0	0	0	0	1	4	0	1	1	2
1066	25	-0.49	45.1	1.7	8	8	5	-1.45	35.5	2.6	3	4		1066	1510	67	1	1						2	1			3					1	1	1	0	0	0	0	0	0	0	0	1	4	0	0	2	4
1068	8	-2.41	25.9	3.8	8	8	3	-2.16	28.4	4.3	3	4		1068	1791	58	1		1																									1	4	4	1
1070	18	-1.13	38.7	1.5	8	8	6	-1.25	37.5	2.9	3	4		1070	1791	53	1	1						2	2		1	4				1		0	0	0	0	0	0	0	0	0	0	1	0	4	0	4	5
1071	24	-0.61	43.9	1.6	8	8	6	-1.26	37.4	2.4	3	4		1071	1471	66	1	1						2	2			5				1		0	0	0	0	0	0	0	0	0	0	1	0	6	0	3	6
1073	30	-0.02	49.8	1.7	8	8	14	0.64	56.4	3.2	3	4		1073	1491	73	1	1						2	1			1					1	0	0	0	0	0	0	0	0	0	0		4	4	1	2	1
1075	8	-2.41	25.9	3.8	8	8	3	-2.16	28.4	4.3	3	4		1075	1583	73	1	1																											6	0	0
1076	22	-0.8	42	1.6	8	8	13	0.33	53.3	2.7	3	4		1076	1489	60	1						HISPANIC	1	1	1		3					1	0	0	0	0	0	0	0	0	0	0	1	4	0		5	2
1077	20	-1.01	39.9	1.5	8	8	8	-0.85	41.5	2.6	3	4		1077	1810	68	1	1																											4		0
1083	8	-2.41	25.9	3.8	8	8	3	-2.16	28.4	4.3	3	4		1083	1522	68	1	1							2			2				1		0	0	0	0	0	0	0	0	0	0		0	4	0	5	4
1087	16	-1.31	36.9	1.4	8	8	12	0.07	50.7	2.9	3	4		1087	1519	68	1	1						2	2			6					1	0	0	0	0	0	0	0	0	0	0		4	2	1	6	6
1089	23	-0.72	42.8	1.8	8	8	9	-0.62	43.8	2.6	3	4		1089	1470	76	1	1						2	2			5					1	1	1	0	0	0	0	0	0	0	0		0	4	0	3	3
1091	29	-0.11	48.9	1.5	8	8	12	0.09	50.9	2.5	3	4		1091	1769	64	1			1																									4	0	0
1092	16	-1.28	37.2	1.7	8	8	11	-0.14	48.6	2.6	3	4		1092	1259	49	1			1				2	2		1	4				1		1	0	0	0	1	0	0	0	0	0	1	4	0	1	4	5
1093	28	-0.11	48.9	1.8	8	8	10	-0.27	47.3	3.2	3	4		1093	1322	59	1	1						2	2		1	6				1		2	1	0	0	0	0	0	0	0	0		4	4	1	3	2
1098	24	-0.61	43.9	1.6	8	8	9	-0.62	43.8	2.6	3	4		1098	1428	54	1	1						2	2			4				1		0	0	0	0	0	0	0	0	0	0	1	4	0	0	2	3
1100	18	-1.1	39	1.8	8	8	12	0.08	50.8	3.2	3	4		1100	1449	79	1	1						2	1	1		3					1	0	0	0	0	0	0	0	0	0	0	1	4	1	1	1	3
1104	15	-1.37	36.3	1.4	8	8	9	-0.62	43.8	2.6	3	4		1104	1417	30	1	1						2	2				1					2	1	1	0	0	0	1	1	0	0	1	4	4	1	5	1
1107	24	-0.61	43.9	1.8	8	8	12	0.09	50.9	3	3	4		1107	1413	72	1	1						2	2			2					1	1	0	0	0	0	0	0	0	0	0		4	0	0	1	5
1108	15	-1.38	36.2	1.4	8	8	4	-1.72	32.8	3	3	4		1108	1246	67	1	1						2	2		1	7				1	1	1	0	0	0	0	0	0	0	0	0					5	1
1109	16	-1.31	36.9	1.4	8	8	5	-1.45	35.5	2.6	3	4		1109	1485	60	1	1						2	2			3				1		4	1	0	0	0	0	1	0	0	0	1	4	0	0	4	3
1110	40	1.54	65.4	4.8	8	8	15	1.28	62.8	5.4	3	4		1110	1314	65	1			1				2	1			1				1		0	0	0	0	0	0	0	0	0	0	1	5	0	0	1	1
1114	25	-0.51	44.9	1.6	8	8	12	0.39	53.9	4	3	4		1114	1148	45	1	1						2	2		1	6	1					3	1	1	0	0	0	0	0	0	0		0	4	0	2	3
1115	20	-0.99	40.1	1.5	8	8	9	-0.62	43.8	2.6	3	4		1115	1480	94	1	1						2	2	1		3					1	3	1	0	0	0	0	0	0	0	0	1	4	0	0	2	2
1116	40	1.54	65.4	4.8	8	8	15	1.28	62.8	5.4	3	4		1116	1479	51	1	1						2	2		1	4	1					0	0	0	0	0	0	0	0	0	0		4	0	0	0	2
1117	27	-0.29	47.1	1.6	8	8	10	-0.39	46.1	2.7	3	4		1117	1460	68	1	1						2	2			3					1	1	0	0	0	0	0	0	0	0	2	1	0	4	0	5	1
1119	27	-0.29	47.1	1.6	8	8	11	-0.14	48.6	2.6	3	4		1119	1462	78	1	1						2	2			6					1	2	1	0	0	0	0	0	0	0	0	1	4	4		6
1121	13	-1.38	36.2	1.8	7	8	10	-0.37	46.3	2.7	3	4		1121	1773	71	1	1																										1		6	0
1124	23	-0.73	42.7	1.8	8	8	10	-0.37	46.3	2.7	3	4		1124	1464	64	1	1						2	2			3		1		1	1	4	2	1	1	1	2	3	1	0	4		0	6	0	6	5
1125	24	-0.61	43.9	1.6	8	8	12	0.09	50.9	2.5	3	4		1125	1463	57	1	1		1																								1	6	0	1
1129	21	-0.9	41	1.5	8	8	9	-0.62	43.8	2.6	3	4		1129	1396	79	1	1						2	2		1	1				1	1	2	1	0	0	0	0	0	0	0	0		0	4	0
1130	8	-2.41	25.9	3.8	8	8	3	-2.16	28.4	4.3	3	4		1130	1770	59	1		1																									1	4	0	0
1136	32	0.17	51.7	1.5	8	8	13	0.31	53.1	2.7	3	4		1136	1445	47	1	1						2	3			4	1					1	0	0	0	0	0	0	0	0	0	1	0	4	0	3	0
1138	34	0.34	53.4	1.5	8	8	15	1.28	62.8	5.4	3	4		1138	1136	68	1	1						2	2			4	1					1	0	0	0	0	0	0	0	0	0		5	0	0	1	0
1140	24	-0.61	43.9	1.6	8	8	9	-0.62	43.8	2.6	3	4		1140	1758	65	1	1						2	1			1				1		0	0	0	0	0	0	0	0	0	0	1	4	4	1	5	4
1143	28	-0.19	48.1	1.5	8	8	13	0.33	53.3	2.7	3	4		1143	1439	71	1	1						2	2		1	5					1	3	1	0	0	0	0	0	0	0	0		6	6		2	2
1144	22	-0.8	42	1.6	8	8	7	-0.92	40.8	3	3	4		1144	1438	69	1	1						1	2			3					1	1		0	0	0	0	0	0	0	0	1	4	4	1	3	4
1146	27	-0.33	46.7	1.8	8	8	11	-0.14	48.6	2.6	3	4		1146	1435	76	1	1							1			6					1	2	1	0	0	0	0	0	0	0	0		2	4	1	0	0
1148					0	0					0	0		1148	1433																													0
1149	24	-0.68	43.2	1.9	8	8	8	-0.85	41.5	2.6	3	4		1149	1727	54	1	1						2	1		1	3	1					1	1	1	0	0	0	0	0	0	0	1	0	3	0	6	5
1151	25	-0.56	44.4	2	8	8	12	0.09	50.9	2.5	3	4		1151	1242	88	1	1						2	3			2					1	0	0	0	0	0	0	0	0	0	0	1	0	3	0	3	3
1153	26	-0.39	46.1	1.6	8	8	11	-0.14	48.6	2.6	3	4		1153	1430	71	1					1	BLACK AND IRISH AND INDIAN	2	2		1	6				1		1	0	0	0	0	0	0	0	0	0	1	6	0	0	4	5
1154	13	-1.37	36.3	1.5	7	8	9	-0.62	43.8	2.6	3	4		1154	1429	71	1	1						2	2		1	3				1		0	0	0	0	0	0	0	0	0	0		4	0	0	3	2
1155	33	0.27	52.7	1.7	8	8	13	0.33	53.3	2.7	3	4		1155	1427																													1	4	1	1	1	2
1156	19	-1.07	39.3	1.5	8	8	15	1.28	62.8	5.4	3	4		1156	1156	69	1			1					2		1	4					1	0	0	0	0	0	0	0	0	0	0		4	4	1	2	2
1157	22	-0.83	41.7	1.7	8	8	8	-0.84	41.6	2.7	3	4		1157	1425	69	1	1						2	2			4				1		0	0	0	0	0	0	0	0	0	0		0	4	0	5	5
1160	23	-0.7	43	1.6	8	8	12	0.09	50.9	2.5	3	4		1160	1423	68	1	1						2	1	1	1	4					1	1	1	1	0	0	0	0	0	0	0		3	0	0	0	2
1163	40	1.54	65.4	4.8	8	8	15	1.28	62.8	5.4	3	4		1163	1496	65	1	1						2	1			3					1	3	1	0	0	0	0	0	0	0	0	1	6	0	0	3	6
1164					0	0					0	0		1164	1495																													0
1167	13	-1.56	34.4	1.6	8	8	8	-0.73	42.7	3.3	3	4		1167	1348	67	1	1						2	2			4					1	3	1	1	0	1	0	0	0	2	4		0	4	0	0	2
1170	23	-0.7	43	1.7	8	8	6	-1.25	37.5	2.9	3	4		1170	1346	69	1	1						2	1	1		3					1	0	0	0	0	0	0	0	0	0	0		4	0	0	5	5
1171	25	-0.5	45	1.7	8	8	10	-0.38	46.2	2.8	3	4		1171	1741	66	1	1																											4	0	0
1173	22	-0.8	42	1.6	8	8	9	-0.62	43.8	2.6	3	4		1173	1343	54	1	1						2	1		1	5				1		1	0	0	0	0	0	0	0	0	0		0	4	0	2	4
1174	15	-1.38	36.2	1.5	8	8	6	-1.26	37.4	2.4	3	4		1174	1316	68	1	1						2	2			4					1	2	1	0	0	0	0	0	0	0	0	1	0	4	0	1	1
1175	19	-1.05	39.5	1.6	8	8	8	-0.85	41.5	2.6	3	4		1175	1342	78	1	1						2	2			3				1	1	1	0	0	0	0	0	0	0	0	0	1		4	0	2	2
1179	18	-1.11	38.9	1.6	8	8	5	-1.45	35.5	2.6	3	4		1179	1338	70	1	1							2			4				1	1	1	0	0	0	0	0	0	0	0	0	1	6	6	0	1	3
1180	13	-1.53	34.7	1.5	8	8	11	-0.12	48.8	2.7	3	4		1180	1170	82	1	1						2	2							1	1	0	0	0	0	0	0	0	0	0	0	1		6	1	6	2
1182	18	-1.13	38.7	1.5	8	8	10	-0.37	46.3	2.7	3	4		1182	1336	86	1	1							2			6				1	1	3	1	0	0	0	0	0	0	0	0	1		6	0	1	0
1184	40	1.54	65.4	4.8	8	8	15	1.28	62.8	5.4	3	4		1184	1335	82	1	1						2	2			3					1	0	0	0	0	0	0	0	0	0	0	1	4	0	0	2	1
1185	24	-0.6	44	1.7	8	8	7	-1.06	39.4	2.6	3	4		1185	1334	68	1	1						2	2			5					1	4	2	0	0	0	0	4	0	0	0		0	4	0	1	2
1186	30	-0.04	49.6	1.8	8	8	7	-0.99	40.1	3	3	4		1186	1333	75	1	1						2	2			3		1			1	1	0	0	0	0	0	0	0	0	0	1	0	4	0	4	2
1189	22	-0.81	41.9	1.6	8	8	10	-0.37	46.3	2.7	3	4		1189	1331	67	1	1						2	1			3					1	0	0	0	0	0	0	0	0	0	0		4	0	0	3	3
1191	22	-0.83	41.7	1.6	8	8	10	-0.37	46.3	2.7	3	4		1191	1329	57	1	1						2	1			3				1		2	1	0	0	0	0	0	0	0	0	1	4	0	0	4	3
1192	24	-0.61	43.9	1.6	8	8	12	0.09	50.9	2.5	3	4		1192	1167	45	1	1						2	1			5				1		3	1	0	0	1	0	1	1	0	0		0	4	0	4	3
1194	33	0.26	52.6	1.6	8	8	15	1.28	62.8	5.4	3	4		1194	1384	70	1	1						2	2		1	7					1	0	0	0	0	0	0	0	0	0	0		4	6	1	5	1
1195	36	0.55	55.5	1.6	8	8	15	1.28	62.8	5.4	3	4		1195	1383	63	1	1						2	2		1	3					1	3	1	1	0	0	0	0	0	0	0	1		6	0	3	2
1198	24	-0.61	43.9	1.6	8	8	14	0.64	56.4	3.2	3	4		1198	1381	84	1	1						2	2	1	1						1	0	0	0	0	0	0	0	0	0	0	1	5	0	0	2	2
1199	34	0.42	54.2	1.8	8	8	15	1.28	62.8	5.4	3	4		1199	1380	75	1	1						2	2			5					1	0	0	0	0	0	0	0	0	0	0		6	0	0	2	2
1200	15	-1.38	36.2	1.4	8	8	4	-1.68	33.2	2.9	3	4		1200	1379	74	1	1							2			3					1	0	0	0	0	0	0	0	0	0	0		6		0	0	1
1201	24	-0.61	43.9	1.6	8	8	12	0.09	50.9	2.5	3	4		1201	1166	66	1	1						2	2			5				1	1	3	1	0	0	0	0	0	0	0	0	1	6	0	0	1	2
1205	26	-0.36	46.4	1.7	8	8	12	0.13	51.3	3	3	4		1205	1890																														0	4	0	0	0
1206					0	0					0	0		1206	1047	74	1	1						2	2			6					1	0	0	0	0	0	0	0	0	0	0		4	4	1
1207					0	0	3	-0.57	44.3	4.3	1	4		1207	1863	66	1	1							1		1	1				1		2	1	0	0	0	0	0	0	0	0		6	0		2	3
1210	20	-0.95	40.5	1.6	8	8	6	-1.26	37.4	2.4	3	4		1210	1052	82	1	1						2	3		1	4					1	0	0	0	0	0	0	0	0	0	0	1	4	2	1	2	2
1211	28	-0.19	48.1	1.5	8	8	15	1.28	62.8	5.4	3	4		1211	1051	48	1	1						2	2		1	7	1					2	1	0	0	0	0	0	0	0	0	1	6	0	0	2	2
1212	28	-0.19	48.1	1.5	8	8	13	0.31	53.1	2.7	3	4		1212	1269	62	1	1						2	3		1	6	1					2	1	0	0	0	0	0	0	0	0	1	4	0	0	4	3
1213	8	-2.41	25.9	3.8	8	8	5	-1.49	35.1	3.3	3	4		1213	1684	67	1	1						2	2			3				1		0	0	0	0	0	0	0	0	0	0	1	4	0	0	0	6
1214	16	-1.29	37.1	1.4	8	8	7	-1.06	39.4	2.6	3	4		1214	1049	80	1	1						2	1		1	3				1	1	1	0	0	0	0	0	0	0	0	0	1	4	0	0	3	1
1217	17	-1.24	37.6	1.4	8	8	8	-0.85	41.5	2.6	3	4		1217	1681	69	1			1				2	1		1	6				1	1	0	0	0	0	0	0	0	0	0	0			4		4	3
1219	16	-1.32	36.8	1.4	8	8	7	-1.07	39.3	3.4	3	4		1219	1056	70	1	1						2	2		1	7	1				1	1	1	0	0	0	0	0	0	0	0		0	6	0	2	2
1220	16	-1.31	36.9	1.4	8	8	3	-2.16	28.4	4.3	3	4		1220	1272	64	1	1						2	4		1	4		1		1	1	4	2	0	0	0	0	0	0	0	2					3	3
1221	35	0.46	54.6	1.5	8	8	15	1.28	62.8	5.4	3	4		1221	1054	67	1	1						2	2			4	1					4	1	1	0	0	0	0	0	0	0		0	4	0	1	1
1222	11	-1.71	32.9	1.6	8	8	3	-2.16	28.4	4.3	3	4		1222	1066	55	1			1				2	2		1	3				1		0	0	0	0	0	0	0	0	0	0	1	6	6	1	6	5
1224	29	-0.1	49	1.5	8	8	9	-0.62	43.8	2.6	3	4		1224	1063																													1	0	4	0
1225	34	0.36	53.6	1.5	8	8	14	0.64	56.4	3.2	3	4		1225	1062	70	1	1						2	1		1	3					1	2	1	0	0	0	0	0	0	0	0		4	0	0	1	3
1227	23	-0.72	42.8	1.7	8	8	9	-0.62	43.8	2.6	3	4		1227	1060	80	1							2	2			5					1	0	0	0	0	0	0	0	0	0	0		0	4	0	1	4
1229	23	-0.72	42.8	1.7	8	8	11	-0.14	48.6	2.6	3	4		1229	1584	67	1	1																										1	0	4	0
1230	14	-1.45	35.5	1.4	8	8	6	-1.26	37.4	2.4	3	4		1230	1368	71	1	1						2	2		1	7				1		1	0	0	0	0	0	0	0	0	0	1	0	4	0	0	0
1233	13	-1.52	34.8	1.5	8	8	3	-2.16	28.4	4.3	3	4		1233	1366	60	1	1						2	2			2				1		1	0	0	0	0	0	0	0	0	2		0	4	0	5	5
1236	22	-0.83	41.7	1.7	8	8	9	-0.56	44.4	3	3	4		1236	1267	66	1	1						2	1	1		4					1	1	0	0	0	0	0	0	0	0	0	1	7	0	0	3	4
1238	22	-0.8	42	1.6	8	8	5	-1.45	35.5	2.6	3	4		1238	1364	69	1	1						2	2		1	5					1	3	1	0	0	0	0	0	0	0	0		0	4	1	0	2
1239	8	-2.41	25.9	3.8	8	8	8	-0.85	41.5	2.6	3	4		1239	1363	71	1		1					2	1		1	1					1	0	0	0	0	0	0	0	0	0	0	1	6	0	0	0	2
1240	29	-0.1	49	1.5	8	8	14	0.64	56.4	3.2	3	4		1240	1321	66	1	1						2	1		1	6				1	1	1	1	1	0	0	0	0	0	0	0	1	6	0	0	3	2
1243	23	-0.7	43	1.6	8	8	9	-0.62	43.8	2.6	3	4		1243	1360	59	1	1						2	1	1	1	4		1		1		1	1	0	0	0	0	1	0	0	2	1	4	0	0	6	5
1245	20	-0.99	40.1	1.5	8	8	10	-0.37	46.3	2.7	3	4		1245	1328	61	1			1				2	4		1	4				1		2	1	2	1	1	0	1	0	0	2	1	6	1	1	3	3
1248	21	-0.91	40.9	1.5	8	8	9	-0.62	43.8	2.6	3	4		1248	1375	62	1	1							1			4				1		2	1	1	0	0	0	0	0	0	0	1	0	4	1	1	3
1250	24	-0.61	43.9	1.6	8	8	11	-0.14	48.6	2.6	3	4		1250	1373	38	1	1																										1	0	6	0
1253	26	-0.39	46.1	1.6	8	8	12	0.09	50.9	2.5	3	4		1253	1372	65	1	1						2	2			7					1	0	0	0	0	0	0	0	0	2	0	1	3	3	1	4	4
1256	15	-1.47	35.3	1.7	8	8	5	-1.45	35.5	2.6	3	4		1256	1370	64	1	1						2	1		1					1		0	0	0	0	0	0	0	0	0	0		6	4	0	6	6
1257	8	-2.41	25.9	3.8	8	8	9	-0.62	43.8	2.6	3	4		1257	1358	71	1	1						2	1			3	1					4	5	4	0	0	1	0	0	0	2	1	0	6	0	2	3
1258	40	1.54	65.4	4.8	8	8	12	0.09	50.9	2.5	3	4		1258	1357	72	1	1						2	2		1	8	1					0	0	0	0	0	0	0	0	0	0	1	0	4	0	2	6
1262	16	-1.28	37.2	1.7	8	8	9	-0.62	43.8	2.6	3	4		1262	1355	51	1	1						2	2	1	1	5				1		0	0	0	0	0	0	0	0	0	0	1	1	4	1	3	3
1263	16	-1.31	36.9	1.4	8	8	4	-1.72	32.8	3	3	4		1263	1354	56	1	1						2	2		1	4		1				0	0	0	0	0	0	0	0	0	2					1	2
1264	25	-0.49	45.1	1.6	8	8	13	0.45	54.5	3.6	3	4		1264	1353	65	1	1						2	2			6					1	4	1	1	0	0	0	0	0	0	0	1	0	4	0	3	1
1267	27	-0.27	47.3	1.6	8	8	7	-0.99	40.1	3	3	4		1267	1350	56	1	1						2	3		1	2				1		0	0	0	1	0	0	0	0	0	0		6	6	1	4	1
1272	31	0.08	50.8	1.5	8	8	12	0.09	50.9	2.5	3	4		1272	1042	69	1	1						2	2		1	3					1	0	0	0	0	0	0	0	0	0	0	1	0	6	0	5	3
1273	20	-0.72	42.8	1.7	7	8	9	-0.62	43.8	2.6	3	4		1273	1065	46	1	1						2	3		1	4				1		1	0	0	0	0	0	0	0	0	2	1	0	4	0	4	3
1275	24	-0.61	43.9	1.6	8	8	10	-0.38	46.2	2.8	3	4		1275	1078	66	1	1						2	2			4					1	3	1	0	0	0	0	0	0	0	0		6	6	1	5	4
1276	18	-1.21	37.9	2.1	8	8	10	-0.39	46.1	2.7	3	4		1276	1077	60	1			1				2	1		1	3				1	1	0	0	0	0	0	0	0	0	0	0		4	0	0	3	5
1283	18	-1.15	38.5	1.5	8	8	8	-0.84	41.6	2.7	3	4		1283	1071	72	1	1						2	2			1	1					0	0	0	0	0	0	0	0	0	0	1		4			1
1284	26	-0.37	46.3	1.7	8	8	9	-0.56	44.4	3	3	4		1284	1070	67	1	1						2	2			7					1	4	1	1	0	0	0	0	0	0	0		4	4	1	1	0
1285	24	-0.67	43.3	1.9	8	8	8	-0.84	41.6	2.7	3	4		1285	1747																													1	0	4	0	2	3
1288	28	-0.19	48.1	1.5	8	8	11	-0.13	48.7	2.7	3	4		1288	1090	66	1	1						2	1		1	4				1		0	0	0	0	0	0	0	0	0	0	1	4	0	0	4	6
1292	30	-0.01	49.9	1.5	8	8	14	0.64	56.4	3.2	3	4		1292	1086	68	1	1							2			3					1	2		0	0	0	0	0	0	0	0					5	5
1293	38	0.81	58.1	1.9	8	8	15	1.28	62.8	5.4	3	4		1293	1085	67	1	1						2	2			4				1	1	1	0	0	0	0	0	0	0	0	0	1	0	5	0	1	0
1303	9	-1.91	30.9	2.3	7	8	3	-2.16	28.4	4.3	3	4		1303	1537	78	1	1							2			4					1	0	0									1	6	6	1	5	5
1307	8	-2.41	25.9	3.8	8	8	3	-2.16	28.4	4.3	3	4		1307	1534	76	1	1						2	3		1	6					1	0	0	0	0	0	0	0	0	0	0	1	4	0	0	3	2
1309	28	-0.26	47.4	1.6	8	8	9	-0.61	43.9	3	3	4		1309	1532	58	1	1		1				2	1		1	1				1		0	0	0	0	0	0	0	0	0	0		4	4	1	0	2
1310	31	0.08	50.8	1.5	8	8	15	1.28	62.8	5.4	3	4		1310	1531	66	1	1						2	2			4					1	1	1	0	0	0	0	0	0	0	0	1	6	4	0	0	0
1311	24	-0.61	43.9	1.7	8	8	10	-0.38	46.2	2.8	3	4		1311	1530	81	1	1						2	2			3					1	1	2	0	0	0	0	0	0	0	2	1	0	4	0	1	1
1312	27	-0.29	47.1	1.6	8	8	8	-0.84	41.6	2.7	3	4		1312	1529																														6	0	0	0	3
1312	22	-0.81	41.9	1.6	8	8	9	-0.62	43.8	2.6	3	4		1312	1860	61	1	1																										1	6	0	0
1313	21	-0.9	41	1.6	8	8	9	-0.62	43.8	2.6	3	4		1313	1528	64	1	1						2	1		1	4				1		0	0	0	0	0	0	0	0	0	0	1	0	4	0	5	6
1314	10	-1.85	31.5	1.8	8	8	13	0.3	53	2.8	3	4		1314	1317	75	1			1					2		1	5					1	1	1	0	0	0	0	0	0	0	0		0	4	0	2	6
1316	14	-1.47	35.3	1.5	8	8	5	-1.49	35.1	3.3	3	4		1316	1320	73	1	1							1		1	3					1	1	0	0	0	0	0	0	0	0	0	1	4		0	5	3
1318	39	0.99	59.9	2.4	8	8	13	0.47	54.7	3.6	3	4		1318	1402	85	1	1							2			4				1	1	2	2	0	0	0	0	0	0	0	0		0	4	0	0	1
1320	23	-0.7	43	1.6	8	8	10	-0.37	46.3	2.7	3	4		1320	1400	69	1	1						2	2		1	7	1					3	1	0	0	0	0	0	0	0	0	1	4	0	0	3	3
1323	19	-1.09	39.1	1.5	8	8	9	-0.62	43.8	2.6	3	4		1323	1397	71	1	1						2	4	1		5					1	4	1	0	0	0	0	0	0	0	0	1	0	6	0	5	5
1324	40	1.54	65.4	4.8	8	8	12	0.09	50.9	2.5	3	4		1324	1391	66	1	1						2	1			6					1	1	3	1	1	1	0	0	0	0	0		3	0	0	1	1
1326	25	-0.51	44.9	1.6	8	8	9	-0.62	43.8	2.6	3	4		1326	1389	69	1	1						2	2		1	3					1	3	1	0	0	0	0	0	0	0	0	1	6	0	0	1	6
1328	32	0.17	51.7	1.7	8	8	15	1.28	62.8	5.4	3	4		1328	1387	70	1		1					2	2			3					1	0	0	0	0	0	0	0	0	0	0		4	1	1	4	3
1329	16	-1.31	36.9	1.4	8	8	9	-0.61	43.9	3	3	4		1329	1386																													1	4	4	1	2	2
1330	39	1.02	60.2	2.5	8	8	15	1.28	62.8	5.4	3	4		1330	1385	86	1	1						2	1								1	0	0	0	0	0	0	0	0	0	0		6	0	0	0	6
1331					0	0					0	0		1331	1421	59	1	1						2	2			2				1		0	0	0	0	0	0	0	0	0	0	1	4	0	0	5	3
1334					0	0					0	0		1334	1419	71	1	1						2	3			3				1	1	1	1	0	0	0	0	0	0	0	0	1	4		0	5	0
1336	16	-1.36	36.4	1.7	8	8	8	-0.82	41.8	2.7	3	4		1336	1414	68	1	1						2	4	1		6					1	0	0	0	0	0	0	0	0	0	0		1	2	1	2	1
1338	21	-0.9	41	1.5	8	8	11	-0.14	48.6	2.6	3	4		1338	1412	66	1	1						2	1		1	3					1	2	0	1	0	0	0	0	0	0	0	1	4	0	0	1	1
1339	22	-0.82	41.8	2.2	8	8	9	-0.53	44.7	3.9	3	4		1339	1318	82	1	1						2	2			4				1	1	0	0	0	0	0	0	0	0	0	0		0	4	0	4	5
1341	18	-1.09	39.1	1.6	8	8	9	-0.61	43.9	3	3	4		1341	1410	70	1	1						2	2			3				1		2	1	0	0	0	0	0	0	0	0		1	4		1	2
1345	26	-0.4	46	1.6	8	8	13	0.3	53	2.8	3	4		1345	1407	58	1	1						2	2		1	4				1		2	2	1	0	0	0	0	0	0	0					5	0
1346	22	-0.82	41.8	1.7	8	8	15	1.28	62.8	5.4	3	4		1346	1406	69	1	1						2	2	1		6					1	4	2	2	0	0	0	0	0	0	4	1	0	4	0	1	5
1347	11	-1.79	32.1	1.9	8	8	12	0.34	53.4	3.9	3	4		1347	1315	66	1					1	LATINO	1	2			4				1		0	0	0	0	0				0	0	1	4	0	0	6	4
1348	25	-0.47	45.3	1.8	8	8	8	-0.87	41.3	3.1	3	4		1348	1405	61	1	1						2	3		1	4				1		1	0	0	0	0	0	0	0	0	0	1	0	4	1	5	4
1350	27	-0.23	47.7	1.8	8	8	14	0.64	56.4	3.2	3	4		1350	1200	69	1	1						2	1	1		4					1	3	0	0	0	0	0	0	0	0	0	1		4	0	5	5
1351	30	-0.01	49.9	1.5	8	8	12	0.09	50.9	2.5	3	4		1351	1199	51	1					1	EUROPEAN AMERICAN	2	1			6	1					2	1	0	0	0	0	0	0	0	0	1	0	4	0	3	3
1353	35	0.45	54.5	1.5	8	8	13	0.33	53.3	2.7	3	4		1353	1197	64	1	1						2	1		1	4		1		1				0	0	0	0	0	0	0	0	1	0	4	0	3	2
1354	21	-0.9	41	1.5	8	8	8	-0.85	41.5	2.6	3	4		1354	1196	72	1	1						2	4	1		4				1	1	0	0	0	0	0	0	0	0	0	0	1	4	0	0	3	3
1355	36	0.55	55.5	1.6	8	8	14	0.64	56.4	3.2	3	4		1355	1195	43	1	1																										1	4	0	0
1360	22	-0.81	41.9	1.6	8	8	9	-0.59	44.1	3	3	4		1360	1190	56	2	1						2	1		1	4	1			1		2	1	1	0	0	0	0	0	0	0		0	4	0	6	3
1361	24	-0.61	43.9	1.6	8	8	12	0.09	50.9	2.5	3	4		1361	1189	71	1	1						2	2		1	6					1	0	0	0	0	0	0	0	0	0	0	1	4	0		0	0
1363	22	-0.8	42	1.6	8	8	9	-0.62	43.8	2.6	3	4		1363	1181	66	1	1						2	2			3		1		1			0	0	0	0	0	0	0	0	0	1	4	4	1	0	1
1367	30	-0.02	49.8	1.6	8	8	14	0.64	56.4	3.2	3	4		1367	1262	65	1	1							2		1	1				1	1	0	0	0	0	0	0	0	0	0	0	1	0	4	0	3	4
1369	28	-0.19	48.1	1.5	8	8	15	1.28	62.8	5.4	3	4		1369	1177	65	1	1						2	2			3					1	0	0	0	0	0	0	0	0	0	2	1	0	4	0	0	0
1370	27	-0.35	46.5	1.7	8	8	13	0.33	53.3	2.7	3	4		1370	1111	72	1	1						2	2		1	4				1	1	0	0	0	0	0	0	0	0	0	0	1	6	0	1	1	1
1371	12	-1.61	33.9	1.5	8	8	4	-1.68	33.2	2.9	3	4		1371	1110	63	1	1						2	1		1	3		1				0	0	0	0	0	0	0	0	0	0		0	6	0	1	2
1372	35	0.45	54.5	1.6	8	8	15	1.28	62.8	5.4	3	4		1372	1109	82	1	1						2	2			4					1	1	0	0	0	0	0	0	0	0	0	1	0	6	0	1	2
1374	12	-1.96	30.4	2.3	8	8	3	-2.16	28.4	4.3	3	4		1374	1108	92	1	1						2	1	1		4					1	1	0	0	0	0	0	0	0	0	0	1	4	4	1	2	2
1375	23	-0.71	42.9	1.6	8	8	9	-0.62	43.8	2.6	3	4		1375	1824	75	1	1																										1	4	0	0
1376	17	-1.43	35.7	2.1	8	8	11	-0.19	48.1	3.1	3	4		1376	1106	81	1	1						2	2			1					1	0	0	0	0	0	0	0	0	0	0	1	4	0	0	0	2
1377	13	-1.63	33.7	1.8	8	8	8	-0.85	41.5	2.6	3	4		1377	1105	88	1	1						2	2			1					1	0	0	0	0	0	0	0	0	0	0	1	0	4	0	0	0
1378	20	-0.98	40.2	1.7	8	8	10	-0.37	46.3	2.7	3	4		1378	1104	71	1	1						2	1	1	1	2				1	1	0	0	0	0	0	0	0	0	0	2	1	0	6	0	0	3
1380	21	-0.9	41	1.6	8	8	9	-0.62	43.8	2.6	3	4		1380	1102	43	1	1						2	1		1	4				1	1	2	1		0	0	0	1	0	0	4	1	0	6	0	4	4
1381	20	-0.99	40.1	1.5	8	8	7	-0.92	40.8	3	3	4		1381	1101	63	1	1						2	2		1	5				1	1												0	4	0	3	5
1382	11	-1.73	32.7	1.6	8	8	8	-0.73	42.7	3.3	3	4		1382	1822	74	1			1																									4	0	0
1384	16	-1.31	36.9	1.4	8	8	8	-0.85	41.5	2.6	3	4		1384	1605	63	1	1							2		1	3					1	0	0	0	0	0	0	0	0	0	0		6		0	6	5
1387	20	-0.99	40.1	1.5	8	8	8	-0.66	43.4	3.4	3	4		1387	1096	88	1	1						2	1	1	1	6				1	1	0	0	0	0	0	0	0	0	0	0					5	3
1392	16	-1.31	36.9	1.4	8	8	10	-0.38	46.2	2.8	3	4		1392	1092	69	1	1						2	2			3					1	0	0	0	0	0	0	0	0	0	0	1	4	4	1	2	1
1393	35	1.52	65.2	4.9	7	8	15	1.28	62.8	5.4	3	4		1393	1845	61	1	1																											0	4	0
1395	16	-1.31	36.9	1.4	8	8	9	-0.62	43.8	2.6	3	4		1395	1132	73	1	1							2		1	3					1	1	1	0	0	0	0	0	0	0	0	1	4	0	0	0	2
1396					0	0					0	0		1396	1131																													0	0	0
1397	8	-2.41	25.9	3.8	8	8	6	-1.25	37.5	2.9	3	4		1397	1843	68	1	1																										1	4	0	0
1401	15	-1.39	36.1	1.6	8	8	7	-1.07	39.3	2.6	3	4		1401	1271	71	1	1						2	1		1	4					1	2	1	0	0	0	0	0	0	2	0		6	0	1	4	3
1405	31	0.08	50.8	1.6	8	8	11	-0.19	48.1	3.1	3	4		1405	1124	84	1	1						2	2			3				1	1	1	0	0	0	0	0	0	0	0	0		0	4	0	3	1
1412	34	0.4	54	1.8	8	8	15	1.28	62.8	5.4	3	4		1412	1118	85	1	1						2	2		1	6					1	4	1	0	0	0	0	0	0	0	0	1	6	0	0	0	1
1415					0	0					0	0		1415	1115	70	1	1						2	2	1	1	5					1	4	3	3	1	0	0	1	2	0	0	1	6	0	0	2	3
1416	27	-0.29	47.1	1.6	8	8	14	0.61	56.1	3.2	3	4		1416	1114	65	1	1						2	4		1	5					1	0	0	0	0	0	0	0	0	0	0	1	0	4	0	3	3
1417	20	-1.05	39.5	1.5	8	8	10	-0.37	46.3	2.7	3	4		1417	1113	30	1	1						2	1		1	4			1			0	0	0	0	0	0	0	0	0	0		0	6	0	4	4
1420	13	-1.53	34.7	1.5	8	8	9	-0.62	43.8	2.6	3	4		1420	1219	63	1		1					2	1			5		1		1		2	0	0	0	0	0	0	0	0	0		4	0	0	0	5
1421	29	-0.18	48.2	1.8	8	8	12	0.07	50.7	2.9	3	4		1421	1831	85	1	1																										1	0	6	0
1422	31	0.06	50.6	1.7	8	8	12	0.09	50.9	2.5	3	4		1422	1591	44	1	1																										1	0	4	0
1423	26	-0.37	46.3	1.7	8	8	9	-0.62	43.8	2.6	3	4		1423	1216	66	1	1						2	2			7				1		3	1	0	0	1	0	1	0	2	2	1	0	4	0	4	0
1425	18	-1.17	38.3	1.4	8	8	7	-1.07	39.3	2.6	3	4		1425	1214	67	1	1						2	2		1	4	1				1	0	0	0	0	0	0	0	0	0	0	1	4	0	0	5	3
1426	28	-0.21	47.9	1.5	8	8	12	0.09	50.9	2.5	3	4		1426	1829	60	1	1																										1	6	0	0
1427	27	-0.29	47.1	1.6	8	8	15	1.28	62.8	5.4	3	4		1427	1212	77	1	1						2	2		1	1	1					2	1	1	0	0	0	0	0	0	0		0	4	0	2	2
1428	25	-0.51	44.9	1.6	8	8	12	0.13	51.3	3	3	4		1428	1319	78	1	1						2	3		1	4					1	4	1	3	0	0	0	0	1	0	2	1	4		0	1	0
1432	18	-0.86	41.4	1.8	7	8	7	-1.06	39.4	2.6	3	4		1432	1210																													1	0	6	0	5
1434	18	-1.13	38.7	1.5	8	8	9	-0.62	43.8	2.6	3	4		1434	1594	62	1	1						2	2		1	3				1	1	4	5	4	4	4	4	1	1	4	4	1	0	4	0	5	1
1436	18	-1.13	38.7	1.5	8	8	9	-0.61	43.9	3	3	4		1436	1206	72	1	1						2	2			4				1	1	1	1	0	0	0	0	0	0	0	0			6
1437	30	-0.02	49.8	1.5	8	8	10	-0.37	46.3	2.7	3	4		1437	1726	77	1	1						2	2			6					1	1	0	0	0	0	0	0	0	0	0	1	0	4	0	4	3
1440	32	0.17	51.7	1.5	8	8					0	0		1440	1203	67	1	1						2	3			4					1	0	0	0	0	0	0	0	0	0	0		6	0	0	5	0
1442	12	-1.67	33.3	1.7	8	8	9	-0.62	43.8	2.6	3	4		1442	1201	65	1	1						2	2		1	3					1	3	2	2	0	0	0	0	0	0	2	1	3	0	0	5	5
1443	8	-2.41	25.9	3.8	8	8	8	-0.84	41.6	2.7	3	4		1443	1187	66	1	1						2	2			3				1		1	1	1	0	0	0	0	0	0	0		0	6	0	4	2
1446	33	0.27	52.7	1.5	8	8	13	0.33	53.3	2.7	3	4		1446	1184	68	1	1						2	3		1	4					1	4	1	1	0	0	0	0	0	0	0	1	4	0	0	1	1
1447	20	-1	40	1.5	8	8	4	-1.69	33.1	3	3	4		1447	1183	67	1	1						2	2		1	5					1	2	1	0	0	0	0	0	0	0	0	1	0	4	0	2	4
1449	24	-0.61	43.9	1.6	8	8	9	-0.62	43.8	2.6	3	4		1449	1309	69	1	1						2	1		1	1	1					2	2	1	1	1	0	1	0	2	0	1	4	4	0	1	1
1450	21	-0.92	40.8	1.6	8	8	5	-1.49	35.1	3.4	3	4		1450	1308	69	1	1						2	2		1	3					1	2	1	1	1	0	0	0	1	0	0	1	6	6	0	2	2
1451	10	-1.98	30.2	2.3	8	8	3	-2.16	28.4	4.3	3	4		1451	1307																													1	0	4	0	6	0
1452	18	-1.17	38.3	1.4	8	8	5	-1.49	35.1	3.3	3	4		1452	1869	65	1	1																										1	6	0	0
1453	16	-1.31	36.9	1.4	8	8	9	-0.62	43.8	2.6	3	4		1453	1868	84	1	1																											6	0	0
1454	24	-0.58	44.2	1.8	8	8	9	-0.62	43.8	2.6	3	4		1454	1304	66	1	1																										1	0	4	0
1460	15	-1.38	36.2	1.6	8	8	6	-0.57	44.3	3.1	2	4		1460	1285	63	2	1						2	1		1	4				1		1	0	0	0	0			0	0	0		0	3	0		0
1464	16	-1.14	38.6	1.5	7	8	8	-0.82	41.8	2.7	3	4		1464	1295	69	1	1						2	2			3				1	1	1	1	0	0	0	0	0	0	0	0		0	4	0	1	1
1468	32	0.16	51.6	1.6	8	8	12	0.34	53.4	3.9	3	4		1468	1291	74	1		1					2	1	1		4				1		0	0	0	0	0	0	0	0	0	0	1	0	6	0	3	4
1469	30	-0.01	49.9	1.5	8	8	14	0.64	56.4	3.2	3	4		1469	1290	69	1	1							2			3						0	0	0	0	0	0	0	0	0	0	1		6	0	0	1
1471	34	0.36	53.6	1.5	8	8	12	0.09	50.9	2.5	3	4		1471	1288	91	1	1						2	1	1	1	3					1	0	0	0	0	0	0	0	0	0	0					0	0
[truncated: 228 more columns]

## Sheet: CPI
PIN	PV_CPI_II_01	PV_CPI_II_02	PV_CPI_II_03	PV_CPI_II_04	PV_CPI_II_05	PV_CPI_II_06	PV_CPI_II_07	PV_CPI_II_08	PV_CPI_II_09	PV_CPI_II_10	PV_CPI_II_11	PV_CPI_II_12	PV_CPI_II_13	PV_CPI_II_14	PV_CPI_II_15	PV_CPI_II_16	PV_CPI_II_17	PV_CPI_II_18	PV_CPI_II_19	PV_CPI_II_20	PV_CPI_II_21	PV_CPI_II_22	PV_CPI_II_23	PV_CPI_II_24	PV_CPI_II_25	PV_CPI_II_26	PV_CPI_II_27	PV_CPI_Day_01	PV_CPI_Imp_01	PV_CPI_Eno_01	PV_CPI_Day_02	PV_CPI_Imp_02	PV_CPI_Eno_02	PV_CPI_Day_03	PV_CPI_Imp_03	PV_CPI_Eno_03	PV_CPI_Day_04	PV_CPI_Imp_04	PV_CPI_Eno_04	PV_CPI_Day_05	PV_CPI_Imp_05	PV_CPI_Eno_05	PV_CPI_Day_06	PV_CPI_Imp_06	PV_CPI_Eno_06	PV_CPI_Day_07	PV_CPI_Imp_07	PV_CPI_Eno_07	PV_CPI_Day_08
1003	3	4	5	3	3	1	3	3	3	1	3	3	4	4	3	1	4	4	5	2	4	3	2	3	2	4	4	3	1	1	4	1	1	1	1	1	1		1	1		1	1	0	1	4	1	1	0
1006	2	2	5	1	2	1	1	3	5	1	3	2	2	4	3	1	5	1	5		3	5	1	2	3	4	4	3	1	1	4	1	1	2	1	1	1	1	1	1	1	1	0	0	1	4	1	1	0
1007	2	3	5	4	2	1	3	3	5	1	1	1	1	1	3	1	4	4	5	3	2	1	1	1	3	2	4	4	1	1	4	1	1	4	1	1	2	1	1	2	1	1	1	1	0	4	1	0	0
1008	3	3	5	3	2	1	3	4	5	1	4	3	3	2	3	1	4	4	5	1	4	2	2	2	2	3	4	1	1	0	0	1	0	0	1	0	3	1	1	1	0	1	0	0	1	0	0	1	0
1010	1	4	4	1	3	1	3	1	5	1	5	1	1	1	1	1	5	1	5	1	5	5	1	3	1	1	5	1	1	0	0	1	0	1	1	0	1	1	0	1	1	0	0	0	1	4	1	1	0
1013	2	3	4	2	4	2	2	3	5	2	3	3	2	4	3	3	5	4	5	2	2	3	3	2	4	5	5	3	1	1	4	1	1	4	1	1	4	1	1	4	1	1	4	1	1	4	1	0	0
1015	1	1	3	1	3	1	1	3	1	1	1	1	1	1	1	1	3	1	3	1	1	1	1	1	1	1	3	4	1	1	4	1	1	4	1	1	4	1	1	4	1	1	4	1	1	4	1	1	2
1016	4	5	5	4	4	3	5	4	5	4	4	4	3	5	3	3	5	5	5	4	4	4	3	3	4	5	5	2	1	1	1	1	0	4	1	0	1	1	0	4	1	0	0	1	0	0	0	0	0
1019	2	2	3	2	3	2	2	4	5	1	4	2	2	3	3	2	3	3	4	1	2	2	2	2	2	3	4	3	1	1	3	1	1	1	1	1	1	1	1	1	1	1	1	1	1	3	1	1	0
1020	2	4	5	3	4	2	4	4	4	3	3	3	4	4	5	2	5	4	5	2	4	5	2	3	4	4	4	2	1	1	1	1	1	1	1	1	0	0	1	0	0	1	0	0	1	0	0	1	0
1021
1022	1	1	4	2	2	1	1	3	5	2	3	2	1	3	2	1	4	3	5	1	2	3	1	3	2	2	4	3	1	1	1	1	0	3	1	1	2	1	0	3	1	1	1	1	1	3	1	1	0
1024	3	3	4	2	2	1	2	2	4	2	4	2	2	3	2	1	3	2	3	1	1	4	1	2	3	3	4	4			0			1			2			1			2			0			0
1025	3	2	5	2	5	2	1	2	5	1	2	2	2	2	3	1	3	3	5	1	5	3	1	2	2	4	5	3	1	1	1	1	0	1	1	0	1	1	1	0	0	0	1	1	1	4	1	1	3
1026	3	3	4	4	3	1	3	3	4	1	3	3	3	3	3	1	4	2	4	1	3	3	1	2	3	4	4	4	1	1	4	1	1	4	1	1	2	0	1	3	1	1	0	0	1	4	1	1	0
1029	3	3	4	3	4	3	2	3	4	3	4	3	4	3	4	3	4	4	4	3	4	4	3	4	4	4	4
1030
1031	2	2	4	2	3	2	2	2	4	2	2	2	2	2	3	2	4	3	4	2	2	3	2	2	2	3	4	4	1	1	3	1	1	1	0	1	2	1	0	1	0	1	1	1	0	3	1	1	3
1036	2	2	4	2	2	1	1	3	4	1	2	2	1	2		1	3	1	3	1	2	2	1	1	1		3	4	1	1	4	1	1	1	0	1	1	1	1				1	1	1	4	1	1	4
1037	2	4	5	4	2	1	2	2	5	3	1	4	4	2	4	1	3	1	5	2	2	2	4	4	1	4	4	2	1	0	4	1	1	3	1	1	0	1	0	2	1	1	1	1	0	2	1	0	0
1041	4	3	3	3	2	3	4	2	3	3	3	3	3	2	3	1	2	3	3	2	2	2	3	3	1	3	3	3	1	0	4	1	1	3	1	1	1	0	1	1	0	1	1	0	0	0	1	0	3
1042
1044	2	1	3	1	3	1	1	2	4	1	1	2	1	3	2	1	2	2	4	1	1	3	1	2	2	3	4	3	1	1	1	1	1	2	1	1	2	1	1	2	1	1	1	1	1	0	0	0	2
1045	2	3	3	2	3	1	2	4	3	2	3	2	1	2	2	1	1	2	3	1	2	2	2	2	2	2	2	4	1	1	4	1	1	3	1	1	2	1	1	3	1	1	2	1	1	4	1	1	0
1046																												4	1	1	4	1	1	2	1	1	3	1	1	2	1	1	1		1	4	1	1	0
1052
1053	2	3	3	2	3	1	2	2	5	1	2	1	2	3	3	1	5	3	5	1	2	3	1	1	3	3	3	4	1	1	4	1	1	1	1	1	2	1	1	1	1	1	1	1	1	1	1	1	0
1057	3	5	5	5	5	1	3	4	5	1	4	4	5	5	5	1	5	3	5	3	5	5	3	3	5	5	5	1	1	0				1	1	0	0	0	1	0	0	1	0			4	1	1	0
1059	3	4	5	4	3	2	4	4	5	2	4	3	4	5	4	1	4	4	5	2	3	3	2	3	3	5	5	1	1	0	1	1	0	1	1	0	0	1	0	0	1	0	1	1	0	2	1	0	0
1063	2	3	5	2	3	1	1	4	5	1	4	2	3	5	1	1	5	1	5	1	3	3	1	1	5	5	5	4	1	1	4	1	1	2	1	1	3	1	1	0	0	1	1	1	1	4	1	1	0
1065	2	3	4	2	3	1	3	3	5	1	3	2	2	3	2	1	5	3	4	1	2	2	1	2	3	3	4	3	1	0	1	1	1	1	1	1	1	1	1	2	1	1	1	1	0	0	0	1	0
1066	3	4	5	3	3	1	5	4	5	4	4	3	4	5	4	2	5	5	5	3	3	5	3	4	3	5	5	3	1	0	1	1	0	1	1	0	2	1	0	1	1	0	1	1	0	0			0
1068
1070	3	5	5	3	4	1	2	5	5	1	4	1	3	5	3	1	5	2	5	1	3	2	1	1	1	5	5	1	1	0	1	1	0	1	0	0	0	0	0	0	0	0	1	1	0	4	1	1	0
1071	2	3	5	2	3	2	1	3	5	3	1	1	3	5	5	2	5	2	5	2	5	5	2	2	3	5	5	3	1	1	2	1	1		1		1	1	1	0	0	1	1	1	1	4	1	1	0
1073	2	3	1	1	1	1	1	1	5	1	5	1	1	1	1	1	5	1	5	1	1	5	1	1	1	1	5	4	1	1	0	0	1	0	0	1	2	1	1	1	1	1	1	1	1	0	0	1	2
1075
1076	3	2	4	1	3	1		2	5	3	1	1	1	4	1	1	2	5	5	1	3	3	1	1	3	3	5	3	1	0				1	1	1	2	1	1	4	1	1	1	1	1	0	1	0
1077
1083	5	5	5	5	5	5	5	5	5	5	5	5	5	5	5	5	5	5	5	5	5	5	5	5	5	5	5	0	1	0	0	1	0	1	1	0	1	1	0	1	1	0	0	0	0	1	1	0	0
1087	1	1	3	1	3	1	2	1	4		1	1	3	1	1	1	2	1	4	1	1	2	1	1		1	4	4	1	1	4	0	1	3	1	1	1	1	1	1	1	1	1	0	1	4	1	0	3
1089	2	3	4	2	1	3	1	5	5	3	4	2	2	3	4	1	3	3	4	5	2	4	3	3	1	3	4	4	1	1	2	1	1	4	1	0	1	0	0	1	0	1	2	1	1	4	1	1	0
1091
1092	1	4	5	3	4	2	1	4	4	3	4	2	2	3	3	1	4	3	4	2	3	3	2	3	4	4	4	4	1	2	4	1	0	4	1	2	2	1	1	3	1	1	2	1	1	4	1	1	0
1093	2	3	5	1	3	1	3	4	4	2	5	3	3	3	3	1	2	3	4	2	1	4	2	2	4	4	4	3	1	1	1	1	1	2	1	1	1	1	0	1	1	1	2	1	1	2	1	1	0
1098	3	3	2	2	2	2	3	3	4	2	3	2	2	2	2	2	4	3	4	3	2	3	3	2	3	2	2	4	1	1	3	1	1	3	1	1	1	1	1	1	1	1	1	1	1	4	1	0	0
1100	4	1	5	1	3	1	3	5	3	1	3	2	5	5	3	1	5	4	3	1	1	3	1	1	3	3	2	1	0	1	0	1	0	4	1	1	0	1	0	1	1	0	0	0	1	0	0	1	0
1104	3	4	3	3	3	4	3	2	5	3	3	3	3	3	5	1	2	3	5	3	5	2	3	2	1	3	3	4	1	0	3	1	1	2	1	0	0	1	0	0	1	0	0	0	1	1	1	0	1
1107	2	3	4	3	3	2	2	3	3	4	4	2	3	3	2	1	2	4	2	3	3	2	2	3	2	3	3	3	1	1	4	1	0	0	1	1	1	1	1	1	1	1	1	1	1	4	1	0	0
1108	4	5	4	3	3	2	3	4	4	3	3	3	4	4	3	2	3	3	4	3	4	3	2	3	2	3	4	1	1	0	1	1	0	2	0	1	1			1	0	1	1	1	1	4	1	0	0
1109	4	4	4	4	4	3	4	4	4	3	3	3	3	3	3	2	5	4	4	3	3	4	3	3	3	4	4	4	1	0	2	1	0	3	1	1	1	1	0	1	0	1	1	1	0	4	1	1	0
1110	1	2	2	2	2	1	1	1	1	1	1	1	1	1	1	1	1	1	1	1	2	5	1	1	5	1	1
1114	4	3	5	3	3	1	3	3	2	1	3	3	3	4	2	1	2	3	3	4	1	2	2	4	1	4	4	2	1	0	1	1	0	1	1	1	1	1	1	0	1	0	0	1	0	0	1	0	3
1115	4	4	5	3	3	1	3	3	5	1	4	3	3	5	4	1	4	3	5	1	1	5	1	3	3	5	5	2	1	0	2	1	0	3	1	0	2	1	0	2	1	0	2	1	0	4	1	1	0
1116	1	1	1	1	1	1	1	1	1	1	1	1	1	1	1	1	1	1	1	1	1	1	1	1	1	1	1	4	1	1	4	1	1	4	1	1	4	1	1	4	1	1	4	1	1	4	1	1	4
1117	2	4	5	1	3	1		3	5	1	2	2	2	3	3	1	4	4	4	1	3	2	1	1	3	4	5	4	1	1	4	1	1	1	1	1	3	1	1	1	1	1	1	1	1	4	1	1	0
1119	2	2	4	2	4	1	2	2	4	1	2	2	2	3	3	1	4	2	4	2	3	2	1	1	2	4	4	4	1	1	4	1	1	3	1	1	3	1	0	1	1	0	2	1	0	4	1	1	0
1121
1124	2	2	3	3	2	2	3	4	4	2	3	2	2	3	2	2	3	2	3	2	2	3	2	2	3	3	2	1	1	0	2	1	0	1	1	1	2	1	0	1	1	0	1	1	1	4	1	1	0
1125
1129	1	1	1	1	3	2	1		3	1	4	1	1	3	1	1	5	1	3	1	1	3	1	1	3	1	5	1	1	1	2	1	1	4	1	1	4	1	1	0	0	1	1	1	1	2	1	0	0
1130
1136	1	2	4	2	2	2	2	3	4	3	4	3	3	3	4	2	3	2	5	2	3	4	3	3	2	5	5	4	1	1	4	1	0	4	1	1	1	1	0	2	1	1	1	0	1	1	1	0	4
1138	1	3	4	2	3	1	2	3	4	1	2	2	1	3	3	2	3	3	4	1	2	2	2	2	2	3	4	4	1	1	4	1	1	4	1	1	1	1	1	1	1	1	1	1	1	4	1	1	3
1140	3	3	3	3	3	3	3	4	3	3	3	3	4	3	3	3	4	4	3	3	3	3	3	3	4	4	4	2	1	0	0	1	0	1	1	0	1	1	0	1	1	0	0			0	1	0	0
1143	2	2	2	2	2	2	2	3	4	2	2	2	2	2	3	2	4	2	3	2	3	4	2	2	3	2	3	4	1	1	4	1	1	4	1	1	2	1	1	4	1	1	2	1	1	4	1	1	0
1144	3	4	5	3	3	2	3	4	4	3	4	2	2	3	3	2	4	2	3	2	3	3	1	3	3	4	4	3	1	1	3	1	1	3	1	1	1	0	1	1	0	1	3	1	1	4	1	1	0
1146	2	3	3	1	2	1	2	2		1	3	1	2	2	1	1	3	2		1	2	3	1	2	2			2	1	1	1	1	1	1	1	0	2	1	1	1	1	0	1	1	1	0			0
1148
1149	2	4	5	5	5	1	3	4	5	4	3	2	3	4	3	2	5	5	5	1	4	5	2	5	3	5	5	2	1	1	1	1	0	2	1	0	1	1	0	2	1	0	0	0	1	0	1	0	2
1151	2	2	1	2	2	3	2	2	5	2	4	2	2	2	2	2	3	4	3	1	2	2	3	2	2	4	4	4	1	1	0	1	1	0	1	1	1	1	1	0	0	1	1	1	1	4	1	1	0
1153	1	3	3	1	4	1	1	3	4	1	1	1	2	4	4	1	4	1	4	1	4	2	1	1	1	4	4	1	1	0	1	1	0	4	1	1	0	1	0	1	1	0	1	1	0	1	1	0	0
1154	4	3	4	4	4	2	5	5	5	3	3	3	3	3	3	2	4	4	5	2	4	2	2	2	3	5	5	3	1	1	1	1	1	3	0	1	2	0	1	2	0	1	1	1	1	4	1	1	0
1155	2	2	4	2	3	1	2	3	1	2	3	2	2	4	1	1	5	4	5	1	2	2	1	2	2	5	5	3	1	0	3	1	1	4	1	1	2	1	0	1	1	0	2	1	1	4	1	1	0
1156	1	4	4	3	3	1	1	3	4	1	3	1	3	3	3	1	3	3	3	1	3		3	3	3	3	3	4	1	1	4	1	1	4	1	1	3	1	1	4	1	1	3	1	1	4	1	1	0
1157	3	3	4	3	4	2	3	4	4	3	4	3	4	4	4	2	5	4	4	3	4	4	2	4	4	4	4	1	1	1	1	1	0	0			1	1	0	1	1	0	0			4	1	1	0
1160	2	3	5	1	3	1	2	4	5	2	3	1	4	4	3	1	5	2	5	2	5	4	2	1	3	5	5	4	1	1	3	1	0	3	1	1	2	1	1	3	1	1	0	0	0	0	0	0	0
1163	1	5	5	1	5	1	1	4	1	1	5	1	1	1	1	1	5	1	5	1	1	1	1	1	5	5	3	1	1	1	0	0	1	1	0	1	1	1	1	0	0	1	0	0	1	0	0	1	0
1164
1167	3	5	3	3	3	1	3	3	3	1	4	2	3	3	3	2	3	2	5	2	2	4	1	4	3	4	4	1	1	1	1	1	1	0	0	1	0	0	0	1	1	0	1	1	0	1	1	0	0
1170	3	3	4	3	3	2	4	3	4	3	3	2	3	3	4	2	4	3	4	2	3	3	2	3	4	3	3	4	1	0	0	1	0	2	1	1	2	1	0	2	1	0	1	1	0	0	0	0	0
1171
1173	3	4	3	3	3	3	4	4	3	2	4	2	3	2	2	1	4	3	3	1	2	3	1	3	2	2	2	4	1	1	1	1	0	2	1	1	4	1	1	3	1	1	3	1	1	0	1	0	0
1174	2	3	3	3	3	3	3	3	4	3	4	3	3	3	3	2	3	3	3	2	2	3	3	3	3	3	3	4	1	0	4	1	0	4	1	0	3	1	0	3	1	1	2	1	1	4	1	0	0
1175	3	2	5	2	5	1	1	1	5	1	3	1	1	5	2	1	2	2	5	1	2	3	1	1	3	5	5	1	1	0	1	1	0	1	1	0	2	1	0	2	1	0	1	1	0	4	1	0	0
1179	2	5	5	2	5	2	4	5	5	3	5	2	5	5	5	2	5	5	5	2	5	5	2	2	2	5	5	1	0	1	1	1	0	1	1	0	0	0	1	0	0	1	0	0	1	4	1	1	0
1180	3	1	4	1	2	2	2	2	3	1	2	2	4	3	1	2	4	3	4	3	4	3	1	1	2	4	5	1	0	1	0	1	0	1	1	0	1	1	0	1	1	1	2	1	0	0	1	0	0
1182	3	4	5	4	2	2	2	3	4	4	2	2	3	3	3	1	3	2	3	2	3	3	2	3	3	3	4	2	1	1	1	1	0	2	1	1	1	1	0	1	1	1	1	1	0	2	1	0	0
1184	1	1	4	1	3	1	1	2	4	1	1	1	1	3	2	1	3	1	4	1	3	1	1	1	3	4	4	4	1	1	4	1	1	1	1	1	4	1	1	0	1	1	1	1	1	4	1	1	0
1185	2	4	4	3	3	3	4	4	4	2		2	4	3	4	2	4	5	5	3	5	5	2	2	3	5	5	1	1	0	4	1	1	1		0	0		0	0		0	1		1	4		2	0
1186	3	3	5	1	5	1	3	4	5	1	3	1	2	4	1	3	5	4	5	1	4	3	1	1	4	5	5	4	1	1	4	1	1	4	1	1	4	1	1	4	1	1	4	1	1	4	1	1	0
1189	3	2	5	3	3	3	4	5	5	3	5	3	3	4	3	3	5	4	5	4	5	3	3	3	4	5	4	4	1	1	1	1	0	1	1	1	2	1	1	1			0	1	0	0	1	0	0
1191	2	4	5	2	3	2	3	3	5	1	2	1	2	4	3	1	5	3	5	2	2	3	2	3	4	4	5	2	1	0	1	1	0	2	1	0	0	1	0	2	1	1	1	1	1				0
1192	1	1	3	1	1	1	1	2	3	1	1	1	3	1	1	1	4	2	3	1	2	3	2	2	3	3	3	4	1	1	2	1	1	2	1	1	3	1	1	3	1	1	1	1	1	0	1	0	0
1194	1	2	3	2	2	1	1	3	3	1	2	2	1	1	1	1	3	2	3	1	1	2	1	1	2	2	3	4	1	1	4	1	1	4	1	1	3	1	1	3	1	1	1	1	1	4	1	1	0
1195	2	2	2	2	2	1	1	2	2	2	1	1	1	1	2	1	2	2	2	1	1	1	1	2	2	2	2	4	1	2	4	1	1	4	1	1	4	1	1	4	1	1	2	1	1	4	1	1	2
1198	1	3	3	3	3	2	2	2	2	2	2	2	2	3	3	1	4	2	3	2	3	2	2	2	2	3	3	4			4			3			1			1			2			4			0
1199	1	3	3	1	2	1	1	4	4	1	1	1	1	1	1	1	3	1	3	1	1	3	1	1	1	2	2	3	1	1	3	1	1	1	1	1	1	1	1	2	1	1	1	1	1	4	1	1	0
1200	4	4	5	3	4	4	4	3	4	4	4	3	3	4	3	3	5	3	5	3	4	3	3	3	4	5	5	1	1	0	1	1	0	2	1	1	1	1	0	1	1	0	1	1	0	4	1	1	0
1201	2	3	3	2	3	3	2	2	3	2	3	2	2	2	3	2	2	2	3	2	2	3	2	3	2	2	3	4	1	1	4	1	1	4	1	1	1	1	1	3	1	1	1	1	1	4	1	1	0
1205	3	4	4	1	3	1		2	5	1	2	1	2	4	3	1	5	5	5		3	5		2	4	5	3
1206																												3			4			0			2			0			1			4			0
1207																												3	1	1	1	1	1	1	1	1	1	1	1	1	1	1	0	0	1	0	0	1	0
1210	3	3	5	3	4	3	3	3	5	3	4	3	3	4	4	2	5	4	5	2	5	3	3	3	3	5	5	1	1	0	1	1	0	3	1	0	1	1	0	4	1	0	1	1	0	4	1	1	0
1211	1	1	3	2	2	1	1	2	3	2	2	2	1	2	1	1	2	2	2	1	1	2	1	2	1	1	2	3	1	1	4	1	1	3	1	1	1	1	1	2	1	1	1	1	1	4	1	1	3
1212	2	1	3	2	2	1	2	2	3	2	2	2	2	2	3	2	3	2	3	2	2	3	2	2	2	2	2	4	1	1	4	1	0	4	1	1	3	1	0	4	1	1	1	0	1	4	1	0	3
1213	3	5	5	3	5	1	3	5	5	3	4	5	4	4	3	3	5	4	5	3	5	3	3	4	3	5	5	2	1	1	4	1	0	0	0		1	1	1	0			2	1	1	4	1	1	0
1214																												1	0	1	1	1	1	2	1	1	2	1	1	2	1	1	0	0	1	0	0	1	0
1217	3	4	5	4	4	2	2	5	5	4	5	3	5	5	5	1	5	5	5	1	5	5	4	5	5	5	5	1	1	1	4	1	1	0	0	1	1	1	1	2	1	1	0	0	1	0	0	1	0
1219	4	3	3	2	2	2	4	3	4	2	3	3	3	3	4	3	3	3	3	3	2	2	2	3	3	3	3	3	1	0	4	1	0	1	1	0	1	1	0	1	1	0	1	1	0	4	1	1	1
1220	3	4	3	3	3	3	5	4	5	4	3	3	4	4	4	2	3	2	2	3	4	3	3	4	2	4	4	1	1	0	0	1	0	0	1	0	2	1	1	4	1	1	0	1	0	0	1	0	0
1221	1	1	3	2	2	1	1	3	5	1	3	1	2	2	2	1	4	2	4	1	2	3	2	2	2	4	4	3	1	1	3	1	1	1	1	1	1	1	1	1	1	1	2	1	1	2	1	0	2
1222	5	5	5	5	5	3	4	3	5	1	5	1	4	5	5	1	4	4	5	4	4	4	1	4	5	5	5	1	1	0	0	1	0	1	1	1							0	1	0	4	1	2	0
1224
1225	1	3	5	3	4	3	2	4	5	3	3	3	1	4	3	2	5	4	4	2	4	4	2	3	3	4	4	3	1	0	2	1	0	1	1	0	2	1	0	1	1	1	1	1	1	0	0	1	0
1227	1	3	3	2	2	2	2	2	5		4		2	4	1	1	5	5	5	2	2	2	5	2	2	4	4	2	0	1	3	0	1	3	0	1	1	0	1	1	0	1	3	1	0	3	1	0	0
1229
1230	4	4	4	4	4	3	4	5	2	4	4	3	4	4	4	2	4	3	4	2	5	2	2	4	3	4	4	2	1	0	1	1	0	2	1	1	1	1	0	1	1	1	1	0	0	4	1	1	0
1233	3	3	4	3	4	2	4	4	4	4	3	3	4	4	5	2		3	4	3	4	4	3	3	2	3	4	2	1	0	2	1	1	3	1	1	1	1	0	1	1	0	1	0	1	4	1	1	0
1236	3	5	5	2	3	1	2	3	3	2	3	3	3	5	4	2	5	3	5	1	4	4	2	5	5	5	5	1	1	0	0	0	1	1	0	1	2	1	0	2	1	0	1	1	0	0	0	1	0
1238	3	4	5	3	4	2	3	3	5	3	5	3	3	4	3	2	5	3	5	2	3	3	2	2	2	5	4	2	1	0	4	1	1	1	1	0	0	1	0	0	1	0	1	1	0	4	1	1	0
1239	5	5	5	5	5	1	2	5	5	3	5	3	5	5	3	1	5	3	5	1	5	5	1	5	5	5	5
1240	1	3	5	1	3	1	2	3	5	3	2	1	1	4	3	1	4	2	5		1	2	1	1	2	5	5	3	1	1	3	1	1	2	1	1	2	1	1	1	1	1	1	1	1	0	1	0	0
1243	3	3	3	2	3	2	3	3	4	3	4	3	3	3	3	2	4	3	3	2	3	3	3	3	2	3	4	2	1	1	2	1	1	1	1	0	2	1	1	2	1	1	1	1	1	0	0	1	0
1245	3	4	5	4	4	1	1	4	5	4	3	1	3	5	4	1	5	2	5	1	5	4	1	4	4	5	5	3	1	1	2	1	0	4	1	0	2	1	0	1	1	0	1	1	0	2	1	0	0
1248	3	3	3	3	3	1	3	2	5	2	3	3	3	2	2	1	3	2	4	1	3	3	2	2	3	3	3	1	1	1	0			1	0	1	1	0	1	0			0			0			1
1250
1253	2	2	2	2	2	2	1	1	3	1	2	2	2	2	2	1	2	1	3	1	2	2	1	1	2	2	2	4	1	1	4	1	1	4	1	1	3	1	1	2	1	1	2	1	1	4	1	1	0
1256	5	5	1	1	5	5	5	5	5	5	5		3	5	5	4	5	5	5	1	4	3		3	5	1	5	1	0		1	0		1	0		0	0		0	0		1	0		1	0		0
1257	2	4	5	1	4	1	3	4	5	1	3	2	3	5	4	1	5	3	5	1	5	3	1	2	2	5	5	4	1	1	4	1	1	4	1	1	4	1	1	4	1	1	2	1	0	1	1	0	4
1258	2	3	4	2	4	3	3	3	5	3	3	2	3	4	4	2	5	4	4	3	3	4	2	2	2	4	4	4	1	1	4	1	1	1	1	0	1	1	0	0	0	1	1	0	1	4	1	1	1
1262	3	4	4	3	3	3	3	4	4	1	4	3	5	1	1	1	3	2	3	4	2	2	2	3	1	1	3	2	1	0	2	1	1	3	1	2	0	1	0	2	1	0	1	0	1	4	1	1	0
1263	1	4	4	1	2	1	4	5	5	1	4	2	3	3	4	1	3	4	5	3	2	4	1	4	2	4	4	3	1	0	4	1	1	4	1	1	1	1	1	2	1	1	1	1	0	4	1	1	0
1264	1	2	3	1	2	1	1	4	3	1	3	1	1	1	1	1	4	2	4	1	3	2	1	1	2	4	4	4	1	1	4	1	1	1	1	1	1	1	1	2	1	1	1	1	1	4	1	1	0
1267	3	3		4	2	1	3	2	1	2	5	2	1	4	4	2	4	3	5	1	4	2	1	2	2	3	4	3	1	1	4	1	0	2	1	1	1	1	1	3	0	1	1	0	1	4	1	0	0
1272	2	2	3	2	2	1	2	3	2	2	2	1	2	2	3	1	2	2	2	1	1	2	2	2	2	2	2	4	1	1	4	1	1	2	1	1	3	1	1	3	1	1	2	1	1	4	1	1	0
1273	2	3	4	2	3	1	3	4	5	2	3	3	2	3	4	1	4	3	4	1	4	3	2	2	3	4	4	1	1	0	2	1	0	1	1	1	1	1	0	1	1	1	0	0	1	4	1	1	0
1275	2	3	4	2	3	1	3	4	5	1	3	2	2	3	2	1	4	2	4	1	3	3	1	1	3	4	4	4	1	1	4	1	1	2	1	1	2	1	1	1	1	1	1	1	1	4	1	1	0
1276	3	3	2	1	3	1	1	3	3	1	1	1	3	3	3	1	3	1	3	1	3	3	1	3	3	3	3	4	1	1	4	1	0	4	1	0	4	1	0	4	1	0	2	1	1	0	1	1	0
1283	3	4	5	2	3	1	3	4	5	1	3	2	3	2	1	1	2	3	4	1	3	3	2	2	3	4	4	2	1	0	4	1	1		0	1	1			2	1	1	0	0	0	4	1	1	2
1284	2	3	3	1	3	1	2	2	3	1	3	2	2	2	1	1	2	3	4	1	2	3	1	2	3	3	3	4	1	1	4	1	1	4	1	1	2	1	1	3	1	1	2	1	1	4	1	1	0
1285	3	4	4	4	3	2	4	3	4	2	4	3	3	3	4	2	4	4	4	2	3	3	2	4	3	3	4	2	1	0	0	1	0	1	1	0	2	1	1	3	1	0	1	1	0	0	1	0	1
1288	2	2	4	2	2	1	1	2	5	1	1	1	1	1	2	1	1	1	3	1	2	3	1	1	2	3	3		1	1	0	0	0	1	1	1	2	0	1	2	0	1	1	1	1	0	0	1	0
1292	1	1	2	1	3	1	1	3	3	2	3	1	2	2	3	1	2	2	2		1	2	1	1	2	2	2	4	1	1	4	1	1	4	1	1	2	1	1	2	1	1	1	1	1	4	1	1	3
1293	1	2	5	1	2	1	1	3		1	1	1	1		1	1		1		1		1	1	1	1		5	4	1	1	4	1	1	4	1	1	4	1	1	4	1	1	4	1	1	4	1	1	0
1303	5	5	5	4	5	4	5	5	5	3	5	4	5	5	5	1	5	5	5	4	3	5	5	5	5	5	5	1	1	0	1	1	0	0	0		0	1	0	0	1	0	0			0			0
1307	5	5	5	5	5	1	5	5	5	1	5	5	5	5	5	1	5	5	5	1	5	3	1	5	5	5	5	1	1	0	1	1	0	0	0	0	0	1	0	0	0	1	0	1	0	0	1	0	0
1309	1	1	2	2	2	1	2	4	4	3	4	2	2	3	3	2	4	3	3	2	3	2	2	2	3	3	3	1	1	0	1	1	0	0	0	0	2	1	0	2	1	0	0	0	2	0	0	0	0
1310	1	1	3	1	3	1	1	3	3	1	1	1	1	1	2	1	2	1	1	1	1	2	1	1	2	1	1	4	1	1	4	1	1	4	1	1	2	1	1	4	1	1	1	1	1	4	1	1	0
1311	1	3	4	2	3	3	2	3	4	2	3	2	3	3	4	1	3	3	4	1	3	3	2	3	3	3	4	1	1	1	4	1	1	1	1	1	1	1	1	1	1	0	1	0	1	4	1	1	0
1312	3	3	5	4	4	4	3	3	5	3	4	3	3	4	3	1	5	3	5	4	3	3	4	3	4	3	4
1312
1313	3	4	4	4	3	2	3	4	4	3	3	3	2	2	2	2	3	3	4	2	3	4	2	2	3	3	3	4	1	1	1	0	1	1	0	1	4	1	2	1	0	1	1	1	0	0	0	1	0
1314	3	5	4	4	4	1	2	2	4	2	3	3	4	4	3	1	3	1	2	1	1	1	1	1	2	2	3	3	1	1	4	1	1	4	1	1	3	1	1	3	1	1	2	1	1	4	1	1	0
1316	4	5	5	2	2	1	4	5	2	1	4	1	4	3	3	1	5	1	5	2	4	5	1	1	3	3	3	1	1	0	1	1	1	2	1	1	1	1	0	1	1	1	1	1	1	0	0		0
1318																												1		1					1			1			1				1			1	1
1320	2	3	2	2	2	1	2	3	3	2	3	3	3	2	3	1	3	2	3	2	2	2	2	2	1	3	2	4	1	1	0	1	0	1	1	0	2	1	0	1	1	0	1	1	0	4	1	0	3
1323	3	3	3	3	3	2	3	2	3	3	2	2	3	2	2	1	2	3	3	1	2	3	2	2	2	2	2	3	1	1	2	1	0	2	1	1	3	1	1	2	1	1	2	1	1	4	1	0	0
1324	1	1	4	1	3	1	1	1	4	1	1	1	1	3	1	1	4	1	4	1	4		3	1	3	4	4	4	1	1	0	0	1	1	1	1	1	1	1	1	1	1	0	0	1	0	0	1	0
1326	2	3	3	2	2	1	2	3	3	3	3	2	3	2	2	2	2	2	2	2	2	2	2	2	2	2	2	4	1	1	4	1	1	2	0	0	3	1	1	3	1	1	2	1	1	4	1	1	2
1328	1	2	2	3	2	1	1	2	1	1	2	3	2	2	3	1	3	1	1	1	1	2	1	1	2	1	2	1	1	0	4	1	1	4	1	1	2	1	1	2	1	1	1	1	1	4	1	1	0
1329	1	5	5	1	2	1	1	3	5	1	4	1	3	2	3	1	5	1	4	1	5	5	1	1	4	3	5	3	0	0	3	1	0	4	1	0	3	1	0	3	1	0	1	0	0	0	1	0	0
1330	1	5	5	3	1	1	1	1	5	1	1	1	1	3	3	1	5	1	3	1	1	3	1	3	1	3	3	4			4			4			4							1				1
1331
1334	2		3	3	4	1	2	3	5	1	2	1	1	3	3	1	4	3	5	1	2	3	1	1	2	3	5	4	1	1	4	1	1	4	1	1	2	1	1	2	1	1	1	1	1	4	1	1	0
1336	3	3	3	1	3	1	3	3	4	1	2	1	2	1	1	1		1	4	1	1	1	1	1	1	2	4	2	1	0	4	1	2	1	1	1	1	1	1	1	1	1	1	1	0	1	1	1	0
1338	1	4	4	3	3	2	2	4	4	3	3	2	3	3	3	2	4	3	4	2	3	3	2	2	3	3	3	2	0	1	1	1	0	1	1	0	1	0	0	1	0	0	1	0	1	0	0	1	0
1339	3	2	5	1	4	1		3		1	4		5	5	1	1	5	4	5	1	5	4	1	3	4	5	5	2	0	0	4	1	1	1	1	1	1	1	1	1	0	1	1	0	1	1	1	1	0
1341	3	4	5	3	3	2	3	4	5	3	4	3	3	3	5	2	3	3	4	2	2	3	2	3	3	4	5	1	1	0	1	1	0	3	1	1	0	1	0	2	1	1	1	1	1	4	1	1	0
1345	1	1	4	1	2	1	1	1	3	1	2	2	2	2	2	1	3	3		1	1	1	1	1	1	4	4	2	1	1	4	1	1				1	1	1	1	1	1	1	1	1	4	1	1	0
1346	2	4	5	1	3	2	3	4	4	2	3	1	3	4	4	1	3	3	4	1	4	4	1	1	3	3	5	1	1	1	1	1	0	2	1	0	1	1	1	1	1	1	1	0	1	0	1	0	0
1347	1	5	5	3	5	1	1	3	2	1	1	1	1	1	3	1	5	1	5	1	1	1	1	1	1	5	5	4	1	1	4	1	1	3	1	1	1	0	0	2	1	0	1	1	0	4	1	0	0
1348	2	3	4	2	3	1	2	4	3	2	2	2	3	3	4	1	1	2	4	2	1	2	2	2	2	2	5	2	1	0	4	1	0	1	1	0	1	1	0	0	1	0	1	1	0	4	1	1	0
1350	1	1	2	1	1	1	1	1	5	1	2	1	1	2	1	1	1	1	3	1	1	2	1	1	2	1	2	4	1	1	2	1	1	3	1	1	3	1	1	4	1	1	2	1	1	0	0	1	0
1351	4	3	5	2	3	2	4	3	5	2	5	2	3	2	4	2	4	3	5	3	4	3	2	2	3	3	4	3	1	1	3	1	1	2	1	1	1	1	0	1	1	1	0	0	0	0	1	0	4
1353	3	4	5	3	4	1	3	4	5	3	3	3	3	3	3	1	3	4	5	2	5		2	3	3	5	5	4	1	0	1	1	1	4	1	1	1	1	0	1	1	0	0	1	0	0	1	0	0
1354	4	3	4	4	5	4	4	4	4	4	4	4	3	4	4	4	5	4	4	3	4	4	4	4	4	4	4	3	1	1	3	1	1	3	1	1	3	1	1	3	1	1	3	1	1	3	1	1	0
1355
1360	1	3	5	3	3	1	1	3	5	1	2	1	3	1	3	1	5	2	5	1	5	1	1	1	1	4	5	2	1	1	2	1	0	4	1	0	2	1	0	4	1	0	1	0	1	0	1	0	2
1361	1	3	4	1	3	1	2	4	4	1	3	1	2	3	3	1	3	3	4	1	3	3	1	1	2	4	4	4	1	1	4	1	1	2	1	1	1	1	1	2	1	1	1	1	1	4	1	1	0
1363	2	3	3	2	2	1	2	3	3	2	2	2	2	2	1	1	3	1			3	2			2			2	1	1	4	1	1	2	1	1		1	1		1	1		1	1		1	1	0
1367	2	2	4	3	3	2	3	4	5	2	3	2	2	4	3	2	5	3	5	2	3	4	3	2	2	5	3	3	1	1	3	1	1	4	1	1	2	1	1	2	1	1	1	1	1	4	1	1	0
1369	1	1	2	1	2	1	1	2	5	1	2	1	1	2	1	1	3	2	4	1	3	3	1	1	2	2	2	4	1	1	4	1	1	4	1	1	2	1	1	2	1	1	2	1	1	4	1	1	0
1370	2	3	3	1	3	1	1	1	2	2	1	1	1	1	1	1	4	1	2	1	1	2	1	1	2	2	3	2	1	1	4	1	1	3	1	1	2	1	1	1	1	1	2	1	1	4	1	1	0
1371	4	5	5	5	5	3	5	5	5	5	5	5	5	5	5	3	5	5	5	3	5	3	3	5	5	5	5	0	0	0	0	0	0	0	0	0	0	0	0	0	0	0	0	1	0	0	0	0	0
1372	2	3	3	2	3	1	1	3	3	1	3	2	1	3	2	1	4	2	3	1	1	3	1	2	2	3	3	4	1	0	4	1	0	4	1	1	2	0	1	1	0	1	1	0	0	4	1	1	0
1374	3	4	4	4	4	3	3	5	4	4	5	4	5	5	4	4	5	5	5	4	3	5	3	5	4	4	3	1		0	1			3		0	2		0	1		0	1		0	0		1	0
1375
1376	1	4	5	3	3	1	1	5	5	1	5	1	4	4	5	1	5	1	5	1			1	1	1	4	4	4	1	1				1	1	1	0	1	0	1	1	1	0	1	0	4	1	1	0
1377	2	3	5	3	3	1	3	4	5	4	4	2	2	4	3	1	5	4	3	1	1	3	1	2	3	3	5	2	1	1	2	1	1	0	1	1	1	1	1	0	0	1	1	1	1	0	1	0	0
1378	3	4	5	3	4	1	2	4	5	3	4	3	4	5	3	1	5	5	5	1	1	3	1	3	5	5	5	2	1	1	1	1	1	2	1	1	0	1	1	1	1	1	1	1	1	0	1	0	0
1380	3	3	4	3	3	1	3	4	3	3	4		3	4	4	1	3	4	4	2	4		2	3	4	4	4	4	1	1	4	1	1	2	0	1	0	1	0	0	1	0	2	1	1	0	1	0	0
1381	3	3	3	3	2	3	4	3	5	3	3	3	4	3	4	2	3	4	4	3	4	4	3	3	3	4	4	3	1	1	3	1	1	4	1	1	1	1	0	1	1	1	1	1	1	0	1	0	0
1382
1384	2	3	3	2	2	1	2	2	4	2	2	2	3	5	3	1	2	2	4	2	5	2	3	2	1	3	4	4	1	2	3		2	1	1	0	2	1	0	0	0	0	1	1	0	4	1	0	0
1387	3	3	5	3	4	2	3	2	4	2	2	2	2	3	2	1	3	2	4	1	4	3	3	2	3	4	5	1	1	0	4	1	0	4	1	0	1	1	0	3	1	0	1	1	0	1	1	0	0
1392	3	4	4	3	4	4	4	3	4	3	3	3	4	4	4	3	4	3	4	3	3	2	3	2	2	2	3	0	1	0	1	1	0	4	1	0	2	1	0	3	1	0	0	1	0	2	1	0	0
1393
1395	2	2	2	2	3	1	3	4	5	1	2	2	2	5	4	2	5	3	5	1	1	3	1	3	4	5	5	2	1	1	4	1	1	1	1	1	1	1	1	3	1	1	1	1	1	4	1	1	0
1396
1397
1401	1	4	5	1	4	1	2	1	5	1	2	1	2	5	5	1	5	3	5	1	4	2	1	1	3	5	5	3	1	0	3	1	1	1	1	0	1	0	1	1	1	1	0	0	1	0	0	1	0
1405	2	3	5	4	5	1	2	5	5	3	5	3	4	5	5	1	5	4	5	1	5	5	1	4	5	5	5	2	1	1	1	1	1	3	1	1	1	1	1	0	0	1	1	1	1	1	1	1	0
1412	1	1	3	1	2	1	1	3	2	1	1	1	1	1	2	1	2	1	1	1	1	1	1	1	1	1	1	4	1	1	4	1	1	4	1	1	3	1	1	3	1	1	1	1	1	4	1	1	0
1415
1416	1	1	2	2	1	1	1	2	3	1	1	1	1	1	2	1	1	2	3	1	2	3	2	2	1	2	3	4			0			0			3			3			1			4			0
1417	2	3	4	2	2	2	3	4	4	2	2	2	3	2	2	2	2	2	4	2	4	4	2	2	2	4	4	4	1	1	2	1	0	2	1	1	3	1	1	2	1	1	1	0	1	1	1	0	1
1420	4	5	5	3	3	2	5	5	5	1	5	4	5	5	5	2	5	4	5	3	5	2	3	5	4	5	5	2	1	0	1	1	0	1	1	0	0	1	0	0	0	0	0	0	0	0	1	0	0
1421
1422
1423	2	2	3	2	3	2	2	3	2	2	2	2	2	3	4	2	4	2	3	2	2	3	2	2	2	3	3	3	1	1	4	1	1	3	1	1	1	1	0	1	1	0	2	1	0	4	1	1	0
1425	4	4	5	4	3	3	3	3	4	4	4	3	4	4	4	3	4	4	4	3	4	3	3	3	3	4	4	3	1	1	3	1	0	1	0	1	1	0	1	0	0	1	0	0	1	3	1	0	2
1426
1427	1	2	5	1	2	1	1	3	5	1	5	1	2	4	3	1	5	1	5	1	5	3	1	1	1	5	5	4	1	1	1	1	1	1	1	0	1	1	1	2	1	1	2	1	1	4	1	1	3
1428	2	3	4	2	2	2	3	2	3	2	3	2	2	3	3	1	4	3	5	2	3	3	2	2	2	3	4	4	1	1	2	1	1	1	0	1	2	1	1	1	0	1	1	1	1	1	0	1	0
1432	2	4	5	3	5	1	3	5	5	1	3	1	3	5	5	1	5		5	1	4	5		1	1	5	5	3	1	1	4	1	1	2	0	1	1	1	1	1	0	1	2	1	0	0			0
1434	3	4	4	3	3	4	4	3	5	3	3	2	3	4	2	1	5	4	4	3	4	3	3	4	4	5	5	1	1	0	3	1				1	1	1	1	1	1	1	1	0	0	3	1	1	0
1436	2	4	5	1	3	1	1	3	3	2	3	2	3	4	2	1	4	2	5	1	4	3	1	1	2	4	4	2			3			3			2			3			0			3			0
1437	2	2	3	3	3	3	4	4	4	4	3	3	3	3	3	3	3	3	3	3	3	3	3	3	3	3	4	2	1	1	2	1	1	1	1	1	2	1	1	1	1	1	1	1	1	3	1	1	1
1440																												3	1	1	4	1	1	3	1	1													0
1442	3	4	5	1	3	1	3	4	5	1	3	2	2	2	1	1	5	2	5	1	4	3	1	3	3	5	5	4	1	1	4	1	1	1	1	1	4	1	1	1	0	1	3	1	1	4	1	1	0
1443	3	4	4	4	4	2	2	1	5	4	4	4	3	3	3	3	4	3	4	2	4	3	2	2	2	4	4	3	1	0	2	1	0	4	1	0	1	1	0	1	1	1	2	1	0	4	1	0	0
1446	1	2	2	1	2	2	2	3	2	1	2	1	1	1	1	1	1	1	3	1	2	1	1	1	1	3	3	4	1	1	2	1	1	4	1	1	1	1	1	4	1	1	1	1	1	4	1	1	0
1447	4	5	5	3	5	2	5	5	5	2	4	3	4	5	5	1	5	5	5	2	5	5	2	4	2	5	5	3	1	0	3	1	1	4	1	1	1	1	1	1	1	1	1	1	1	4	1	1	0
1449	3	3	4	3	3	1	3	4	4	2	3	3	3	3	2	1	3	3	4	1	4	3	2	3	4	4	4	4	1	0	4	1	1	4	1	1	4	1	1	4	1	1	2	1	1	0	0	1	2
1450	2	3	2	3	2	1	3	4	4	2	4	3	3	2	2	1	3	4	5	5	3	4	3	3	2	2	2	2	1	1	4	1	1	1	0	2	4	1	1	3	1	0	1	1	0	4	1	0	0
1451	4	5	5	3	2	2	3	5	5	3	4	3	3	2	2	2	4	3	5	3	5	3	3	3	3	5	5	4	1	2	4	1	1	4	1	1	1	0	0	1	0	0	1	1	1	4	1	1	3
1452
1453
1454
1460	2	2	3	1	1	1	1	2	1	1	1	1	2	2	2	2	2	2	2	1	2	2	2	2	2	2	2	3	1	0	4	1	1	4	1	1	1	1	1	1	1	1	1	1	1	0	0	1	0
1464	4	5	5	4	4	3	5	5	5		3	3	4	5	5	4	5	5	5	3	5	4	3	5	5	5	5	2	1	0	3	1	0	1	1	0	1	1	1	1	1	0	1	1	0	0	1	0	0
1468	3	3	5	3	3	3	3	4	2	3	3	3	3	3	2	2	5	3	5	2	3	5	3	3	5	3	3	2	1	1	0	0	1	1	1	1	0	0	1	0	0	1	0	0	1	0	0	1	0
1469	1	1	3	1	3	1	1	3	4	3	1	1	1	3	3	1	4	1	4	1	3	3	1	1	3	4	3	3	1	1	4	1	1	2	1	1	2	1	1	2	1	1	1	1	1	4	1	1	3
1471	1	2	5	1	3	1	1	4	4	1	4	2	2	4	2	1	4	4	5	1	1	3	1	1	4	2	2	2	1	1	1	1	1	4	1	1	4	1	1	2	1	1	2	1	1	0	0	1	0
[truncated: 41 more columns]
